# Supplementary material for: APETALA2-like Floral Homeotic Protein Up-Regulating FaesAP1_2 Gene Involved in Floral Development in Long-Homostyle Common Buckwheat
Source: Int J Mol Sci. 2024 Jun 29;25(13):7193. doi: 10.3390/ijms25137193 (PMC11241573; doi:10.3390/ijms25137193)
Supplement: Supplementary file 1 [file ijms-25-07193-s001.zip]

Archive with 1 entries (1 files):
- ijms-3045004-supplementary.pdf
